# Supplementary material for: Evaluation of Less Invasive Sampling Tools for the Diagnosis of Cutaneous Leishmaniasis
Source: Open Forum Infect Dis. 2024 Feb 28;11(4):ofae113. doi: 10.1093/ofid/ofae113 (PMC10977625; doi:10.1093/ofid/ofae113)
Supplement: ofae113_Supplementary_Data [file ofae113_supplementary_data.zip]

Archive with 9 entries (9 files):
- 1. Supplementary Table 1_STARD Checklist_final.docx
- 12. Supplementary Figure1.docx
- 13. Supplementary Figure 2_updated.docx
- 14. Supplementary Figure 3.docx
- 15. Supplementary Figure 4.docx
- 2. Supplementary Table 2_patient characteristics.docx
- 3. Supplementary Table 3_sens analysis excluding invalids.docx
- 4. Supplementary Table 4_alternative reference tests.docx
- 5. Supplementary Table 5_incorporation bias.docx
